# Supplementary material for: Conservation Genetics of the Loggerhead Sea Turtle, Caretta caretta, from the Central Mediterranean: An Insight into the Species’ Reproductive Behaviour in Maltese Waters
Source: Animals (Basel). 2023 Dec 30;14(1):137. doi: 10.3390/ani14010137 (PMC10778046; doi:10.3390/ani14010137)
Supplement: Supplementary file 1 [file animals-14-00137-s001.zip]

Archive with 1 entries (1 files):
- animals-2764933-supplementary.pdf
